# Supplementary material for: A Pancreatic Ductal Adenocarcinoma Diagnostic System Using Serum Extracellular Vesicle Detection with Optimized Lectin Combination Using Machine Learning
Source: Cancers (Basel). 2026 Mar 12;18(6):924. doi: 10.3390/cancers18060924 (PMC13024545; doi:10.3390/cancers18060924)
Supplement: Supplementary file 1 [file cancers-18-00924-s001.zip]

Archive with 1 entries (1 files):
- cancers-4169449-supplementary.pdf
